# Supplementary material for: Preparation and Application of Electrochemical Horseradish Peroxidase Sensor Based on a Black Phosphorene and Single-Walled Carbon Nanotubes Nanocomposite
Source: Molecules. 2022 Nov 20;27(22):8064. doi: 10.3390/molecules27228064 (PMC9694212; doi:10.3390/molecules27228064)
Supplement: Supplementary file 1 [file molecules-27-08064-s001.zip]

Archive with 1 entries (1 files):
- molecules-1987812-supplementary.pdf
